# Supplementary material for: Targeting ATR and PI3Kα Pathways Promotes Ferroptosis in PIK3CA-Wildtype Platinum-Resistant Endometrial Cancer
Source: Cancers (Basel). 2026 Mar 25;18(7):1064. doi: 10.3390/cancers18071064 (PMC13071977; doi:10.3390/cancers18071064)
Supplement: Supplementary file 1 [file cancers-18-01064-s001.zip]

Archive with 2 entries (2 files):
- cancers-4189632-S1.pdf
- cancers-4189632-S2.pdf
